# Supplementary material for: Vegetation Cover Management and Landscape Plant Species Composition Influence the Chrysopidae Community in the Olive Agroecosystem
Source: Plants (Basel). 2022 Nov 27;11(23):3255. doi: 10.3390/plants11233255 (PMC9739066; doi:10.3390/plants11233255)
Supplement: Supplementary file 1 [file plants-11-03255-s001.zip]

Archive with 1 entries (1 files):
- plants-2003607-supplementary.pdf
